# Supplementary material for: The mitochondrial permeability transition pore activates the mitochondrial unfolded protein response and promotes aging
Source: eLife. 2021 Sep 1;10:e63453. doi: 10.7554/eLife.63453 (PMC8410078; doi:10.7554/eLife.63453)
Supplement: Figure 1—figure supplement 1—source data 3. [file elife-63453-fig1-figsupp1-data3.jpg.zip]

Archive with 2 entries (2 files):
- Figure 1- figure supplement 1- source data 3.jpg
- __MACOSX/._Figure 1- figure supplement 1- source data 3.jpg
