# Supplementary material for: The mitochondrial permeability transition pore activates the mitochondrial unfolded protein response and promotes aging
Source: eLife. 2021 Sep 1;10:e63453. doi: 10.7554/eLife.63453 (PMC8410078; doi:10.7554/eLife.63453)
Supplement: Figure 5—figure supplement 1—source data 1. [file elife-63453-fig5-figsupp1-data1.jpg.zip]

Archive with 2 entries (2 files):
- Figure 5- figure supplement 1- source data 1.jpg
- __MACOSX/._Figure 5- figure supplement 1- source data 1.jpg
